# Supplementary material for: Isolation of Haustorium Protoplasts Optimized by Orthogonal Design for Transient Gene Expression in Phelipanche aegyptiaca
Source: Plants (Basel). 2024 Aug 5;13(15):2163. doi: 10.3390/plants13152163 (PMC11314320; doi:10.3390/plants13152163)
Supplement: Supplementary file 1 [file plants-13-02163-s001.zip]

Archive with 1 entries (1 files):
- plants-3115097-supplementary.pdf
